# Supplementary material for: Perceived Parental Attitudes Are Indirectly Associated with Consumption of Junk Foods and Sugar-Sweetened Beverages among Chinese Adolescents through Home Food Environment and Autonomous Motivation: A Path Analysis
Source: Nutrients. 2021 Sep 27;13(10):3403. doi: 10.3390/nu13103403 (PMC8541436; doi:10.3390/nu13103403)
Supplement: Supplementary file 1 [file nutrients-13-03403-s001.zip]

Archive with 1 entries (1 files):
- nutrients-1383261-supplementary.pdf
